# Supplementary material for: Glycosaminoglycans Regulate CXCR3 Ligands at Distinct Levels: Protection against Processing by Dipeptidyl Peptidase IV/CD26 and Interference with Receptor Signaling
Source: Int J Mol Sci. 2017 Jul 13;18(7):1513. doi: 10.3390/ijms18071513 (PMC5536003; doi:10.3390/ijms18071513)
Supplement: Supplementary file 1 [file ijms-18-01513-s001.zip]

Archive with 1 entries (1 files):
- ijms-205098-SI.pdf
